# Supplementary material for: RNAi gene knockdown in the poultry red mite, Dermanyssus gallinae (De Geer 1778), a tool for functional genomics
Source: Parasit Vectors. 2021 Jan 18;14:57. doi: 10.1186/s13071-020-04562-9 (PMC7813172; doi:10.1186/s13071-020-04562-9)
Supplement: Supplementary file 3 — Additional file 3: Table S2. qPCR and RNAi construct primer sequences. [file 13071_2020_4562_MOESM3_ESM.xlsx]

## Sheet: Sheet1
D. gallinae CDS primers
Gene name	Gene accession	Primer	Primer Sequence (5'-3')	Amplicon, bp
Dg vATPase A	DEGAL4806g00010	Fwd	ATGTCGCTTCCGAAAATCTCG	1815
		Rev	TTGTTGCATGTTCTCAAAGAGCTC
D. gallinae QPCR primers
Gene name	Gene accession	Primer	Primer Sequence (5'-3')	Amplicon, bp
Dg GAPDH	DEGAL4146g00090	Fwd	TTGATGTGGTCGCTGTCAAC	139
		Rev	ATCTTCTTGCCGTTCACCAC
Dg vATPase A	DEGAL4806g00010	Fwd	TCACACAGTTGCGCAACAAG	74
		Rev	GACGAGTTGCACAATTTCCG
D. gallinae RNAi primers
Gene name	Gene accession	Primer	Primer Sequence (5'-3')#	Amplicon, bp
Dg vATPase A (Region 1)	DEGAL4806g00010	Fwd (NcoI)	AATCCATGGGGAGTGAACGTGCCGG	513
		Rev (NheI)	AATGCTAGCCTCAGACATTTCGTTTCCTCG
Dg vATPase A (Region 2)	DEGAL4806g00010	Fwd (NcoI)	AATCCATGGGTACTGCGTGATTTCCCGG	403
		Rev (NheI)	AATGCTAGCCTCCAGGTGGTGACACG
Additional file 3: Table S2. qPCR and RNAi construct primer sequences. #Restriction enzyme sites for forward (Fwd) and reverse (Rev) primers are underlined
